# Supplementary material for: Nationwide Screening for Arthropod, Fungal, and Bacterial Pests and Pathogens of Honey Bees: Utilizing Environmental DNA from Honey Samples in Australia
Source: Insects. 2025 Jul 25;16(8):764. doi: 10.3390/insects16080764 (PMC12386956; doi:10.3390/insects16080764)
Supplement: Supplementary file 1 [file insects-16-00764-s001.zip]

Archive with 1 entries (1 files):
- insects-3679320-supplementary.pdf
